# Supplementary material for: Evidence for Enhanced Efficacy of Passive Immunotherapy against Beta-Amyloid in CD33-Negative 5xFAD Mice
Source: Biomolecules. 2022 Mar 4;12(3):399. doi: 10.3390/biom12030399 (PMC8945487; doi:10.3390/biom12030399)
Supplement: Supplementary file 1 [file biomolecules-12-00399-s001.zip]

Archive with 2 entries (2 files):
- Supplementary Figures/proofed figure S1.pdf
- Supplementary Figures/FigureS2.pdf
